# Supplementary material for: IL2RA is a prognostic indicator and correlated with immune characteristics of pancreatic ductal adenocarcinoma
Source: Medicine (Baltimore). 2022 Oct 21;101(42):e30966. doi: 10.1097/MD.0000000000030966 (PMC9592409; doi:10.1097/MD.0000000000030966)
Supplement: Supplementary file 1 [file medi-101-e30966-s001.xlsx]

## Sheet: Sheet1
Table S1 Genes with the degree of nodes ≥3 in PPI network.
ALB
F2
SERPINC1
AMBP
FGA
APOA1
FGG
FGB
AHSG
APOB
C9
APOC3
HRG
PLG
CPB2
FGL1
FYN
PTPRC
HLA-DRB1
HLA-DRA
ITGAM
CD247
MMP2
CD3D
LCP2
ITGB2
CD8A
CD3G
DCN
CD28
CD74
COL1A2
CXCR4
HLA-DQB2
HLA-B
CCR5
ITK
MMP9
CTSK
LUM
HLA-DPA1
HLA-DPB1
CCL2
COL1A1
HLA-DMA
TYROBP
FCGR3A
BTK
COL3A1
THBS1
RGS1
C1QA
CCL4
CXCL12
HLA-DMB
IL2RB
VCAN
CD2
VCAM1
CXCL10
C1QB
FYB
FCGR3B
CSF1R
LILRB2
COL5A1
FCER1A
MS4A2
C3
CASP1
CCL5
TLR2
HLA-DRB5
IGF1
FBN1
FPR1
SPON2
C1QC
CCR2
NCF2
IL2RA
CD14
COL5A2
HLA-DQA1
PECAM1
FCGR2B
SELP
CXCL9
MYH11
VWF
CXCL13
ADRB2
CD19
C1R
C1S
NLRP3
CYBB
TIMP1
CCL19
NCF4
FCGR2A
CD163
CD36
CD38
THY1
SPARC
HLA-DQA2
TGFB3
THBS2
PRKCB
WNT2
CD34
NFATC1
FMOD
ADAMTS1
GZMA
RGS18
SPON1
RGS10
RGS16
RGS5
VSIG4
CCR7
CCL8
TIMP3
LY96
GZMB
MYL9
S1PR1
MYLK
PTX3
ACTA2
ACTG2
CTGF
PTGS1
EGR2
OGN
OMD
LAMB1
CTSG
MMP7
MX1
SAMHD1
OSM
IRF8
JAM2
